# Supplementary material for: Conduction pathway for potassium through the Escherichia coli pump KdpFABC
Source: eLife. 2025 Nov 19;14:RP107397. doi: 10.7554/eLife.107397 (PMC12629597; doi:10.7554/eLife.107397)
Supplement: Figure 1—figure supplement 1—source data 2. [file elife-107397-fig1-figsupp1-data2.zip]

Archive with 1 entries (1 files):
- nanodisc-gel.tif
